# Supplementary material for: Cobalt–Nitrogen Co-Doped Carbon as Highly Efficient Oxidase Mimics for Colorimetric Assay of Nitrite
Source: Biosensors (Basel). 2023 Jul 20;13(7):748. doi: 10.3390/bios13070748 (PMC10377546; doi:10.3390/bios13070748)
Supplement: Supplementary file 1 [file biosensors-13-00748-s001.zip]

Archive with 1 entries (1 files):
- biosensors-2431005-supplementary.pdf
